# Supplementary material for: Hematopoietic Antigen Presenting Cells Fine‐Tune the Effector Phenotype of Intrathymic Unconventional αβ T Cells
Source: Eur J Immunol. 2026 Jul 22;56(7):e70243. doi: 10.1002/eji.70243 (PMC13390656; doi:10.1002/eji.70243)
Supplement: Supplementary file 1 — Supporting File: jssc70490‐sup‐0001‐SuppMat.zip. [file EJI-56-e70243-s001.zip]

Archive with 4 entries (4 files):
- EJI_Supp_Fig.pdf
- Table S1.xlsx
- Table S2.xlsx
- Table S3.xlsx
