# Supplementary material for: Hematopoietic Antigen Presenting Cells Fine‐Tune the Effector Phenotype of Intrathymic Unconventional αβ T Cells
Source: Eur J Immunol. 2026 Jul 22;56(7):e70243. doi: 10.1002/eji.70243 (PMC13390656; doi:10.1002/eji.70243)
Supplement: Supplementary file 1 — Supporting File: jssc70490‐sup‐0001‐SuppMat.zip. [file EJI-56-e70243-s001.zip › Table S1.xlsx]

## Sheet: Sheet1
Table S1: Differentially expressed genes for MAIT and iNKT cell subsets endcoding secreted and cell surface proteins
MAIT1	MAIT1_interaction partner	MAIT17	MAIT17_interaction partner	iNKT1	iNKT1_interaction partner	iNKT2	iNKT2_interaction partner	iNKT17	iNKT17_interaction partner
Ccl5	Ccr1	Iltifb	Il21r	Klrd1	Fas	Icos	Icosl	Sdc1	Adgra2
Itga1	Ccr3	Il1r1	Il1a	Klrk1	Tnfrsf18	Pdcd1	Cd274	Il1r1	Il1a
Klrc2	Ccr4	Cxcl2	Il1b	Klrc2	Cxcl9	Ccr10	Ccl28	Ccr6	Il1b
Ifng	Ccr5	Ccr6	Cxcr1	Il2rb	Cxcl10	Cd28	Ccl27a	Il23r	Ccl20
Klrd1	Ackr1	Sdc1	Cxcr2	Klrc1	Mrc1	Il17rb	Cd80	Stab2	Il23a
Klrc1	Ackr2	Il17re	Ackr1	Hcst	Cd22	Il4	Cd86	Ramp3	Icosl
Klrk1	Ccl25	Stab2	Ccl20	Fasl	Sema4d	Il6ra	Il17a	Icos	Ccl20
Itga4	Sema7a	Il23r	Adgra2	Tnfrsf18	Cd244	Ccr9	Il17f	Ccr2	Ccl7
Xcl1	Ifngr1	Cd72	Il17c	Cxcr3	H2-T23	Cd5	Il4ra	Pdcd1	Ccl8
Il21r	Ifngr2	Il22	Has1	Il7r	Il2	Nrp1	Il13ra1	Il12rb1	Cxcl13
Cxcr3	Ulbp1	Il17rb	Has2	Cd2	Il15	Ccr7	Il6	Lag3	Cd274
Ccl4	Rae1	Cysltr1	Has3	Ptprc	Rae1	Pecam1	Ccl25	Itgb7	Fgl1
Ccr9	Tnc	Pdcd1	Il23a	Cd48	H60b	Tnfrsf13b	Cd72	Il7r	Madcam1
Adgre5	Vcam1	Tnfrsf25	Sema4d	Il12rb2	H60c	Ccr2	Vegfa	Acvrl1	Vcam1
Cd28	Jam2	Lgals3	Il22ra	Ccl5	Ulbp1	Fas	Vegfb	Mfge8	Bmp10
Ccl3	Spp1	Tnfsf11	Il10rb	Ifngr1	Xcr1	Il27ra	Sema3a	Pecam1	Itgav
Fgl2	Plaur	Ramp3	Il17b	CD160	Ccr1	Cd47	Pgf	Il17re	Itgb3
Cd27	Fn1	Il17a	Il25	Ltb	Ccr3	C1qbp	Ccl19	Ltb4r1	Itgb5
Il10ra	Xcr1	Jag1	Ltc4s	Selplg	Ccr4	Treml2	Ccl21a	Cysltr1	Pecam1
Izumo1r	Il21	Irs2	Cd274	Il10rb	Ccr5	Ccr4	Pecam1	Igf1r	Il17c
Ptprc	Pf4	Plxnd1	Tnfsf12	Fgl2	Ackr1	Cd6	Tnfrsf13	Tnfrsf25	Alox5
Il18rap	Cxcl9	Ifngr2	Tnfsf15	Xcl1	Ackr2	Il12rb1	Tnfrsf13b	Lgals3	Lta4h
Cd160	Cxcl10	Igf1r	Mertk	Il15ra	Ifng	Il17rb	Ccl2	tnfrsf11	Ltc4s
Il2rb	Cxcl13	Nrp1	Tnfrsf11a		Tnfrsf14	Il18r1	Ccl6	cd72	Igf1
Cd2	Ccr5	Icos	Tnfrsf11b		Ltbr	Il6ra	Ccl7	ifngr2	Tnfrsf12
Itgb2	Cd55b		Adm		Selp		Ccl12		Tnfrsf15
	Cd80		Il17ra		Il10		Fasl		Ifng
	Cd86		Il17rc		Il22		Il27		Sema4d
	Fcgr2b		Cd46		Il7		Sirpa		Tnfrsf11a
	Fcgr3		Notch1		Tslp		C1qa		Tnfrsf11b
	Cd70		Notch2		Qa1		Cd276		Mertk
	Il10		Notch3		Fcgr2b		Ccl5		Has1
	Izumo1		Notch4		Fcgr3		Ccl17		Has2
	Sema4d		Sema3e				Ccl22		Has3
	Mrc1		Sema4a				Alcam		Il2
	Cd22		Ifng				Cdcp1		Il7
	Il18		Igf1				Il17b
	Tnfrsf14		Ifgf2				Il18
	Il21		Vegfb				Il6
	Il15		Vegfa
	Icam1		Sema3a
	Icam2		Pgf
	Thy1
