# Supplementary material for: Hematopoietic Antigen Presenting Cells Fine‐Tune the Effector Phenotype of Intrathymic Unconventional αβ T Cells
Source: Eur J Immunol. 2026 Jul 22;56(7):e70243. doi: 10.1002/eji.70243 (PMC13390656; doi:10.1002/eji.70243)
Supplement: Supplementary file 1 — Supporting File: jssc70490‐sup‐0001‐SuppMat.zip. [file EJI-56-e70243-s001.zip › Table S2.xlsx]

## Sheet: Sheet1
Table S2: Chronic CD8+ T cell simulation signature
1700017B05Rik
1700020I14Rik
1810011H11Rik
2010111I01Rik
2310061C15Rik
2610020H08Rik
2900026A02Rik
6230409E13Rik
AA467197
AW112010
Abcb9
Abi3
Abr
Acadl
Acoxl
Actr10
Actr1b
Adam8
Adamts14
Adrb1
Apaf1
Apbb1
Aplp2
Apobr
Arhgap18
Arl6ip1
Armc7
Arsb
Asb2
Atf6
Atp2b4
Atp6v0a2
Atxn1
Azi2
BC004004
Baiap3
Bcl2a1b
Bcl2l11
Bscl2
Btbd19
Camk2n1
Capn2
Casp7
Ccl3
Ccl4
Ccl5
Ccl9
Ccnd3
Ccng1
Ccr5
Ccrl2
Cd101
Cd164
Cd200r1
Cd200r2
Cd200r4
Cd244
Cd38
Cd3g
Cd48
Cdh17
Cdk14
Cdk6
Cep57
Chn2
Chst12
Chsy1
Ciapin1
Cish
Clta
Coro2a
Crot
Csf1
Ctnnd2
Ctsc
Ctsd
Cxcr6
Cyba
Cysltr2
D16Ertd472e
Dapk2
Def6
Dennd1b
Dennd4a
Dnmt1
Dok2
Dpysl2
Ebp
Edaradd
Edem1
Efhd2
Ehd1
Eif4e3
Elmo2
Enpp4
Enpp5
Entpd1
Epdr1
F2r
F2rl2
Fam102a
Fasl
Fcer1g
Fgl2
Fhl2
Fli1
Fyco1
Gbp4
Gcnt1
Gem
Glipr1
Glmn
Glp1r
Glrx
Gm14446
Gm962
Gng2
Got1
Gp49a
Gpd2
Gpr171
Gpr56
Gpr65
Gpr97
Gsg2
Gzma
Gzmb
Havcr2
Hccs
Hist1h1c
Hist1h1e
Hk1
Hsp90b1
Htra3
Ica1
Icam1
Id2
Idh3a
Ifng
Ifngr1
Il10
Il12rb1
Il21r
Il2rb
Insrr
Irf8
Itga1
Itgam
Itgb2
Itih5
Itm2b
Khnyn
Klhl25
Lamc1
Lasp1
Lat2
Leprotl1
Lilrb4
Lime1
Litaf
Lrrc8c
Lrrk1
Lrrn4
Lyn
Lyst
Mapkapk3
Med30
Med7
Mical2
Mrgpre
Mta3
Mxd1
Myo1f
Nbeal2
Ncf1
Ndfip2
Ndufb8
Neb
Nedd4
Nedd9
Nfil3
Nkg7
Npc2
Nr4a2
Nucb1
Obfc2a
Ociad2
Osbpl3
Osgin1
Padi2
Pak4
Pcmt1
Pcyt1a
Pdcd1
Pde4a
Pdgfb
Pggt1b
Pglyrp2
Phlda3
Pik3ap1
Pik3cg
Pla2g16
Plac8
Plekha1
Plekhf1
Plekho2
Plk3
Pmaip1
Pofut2
Ppp1r18
Ppp1r3b
Ppp2r2c
Pqlc3
Prc1
Prdm1
Prdx5
Prf1
Prkar1a
Prkch
Prr5l
Psd4
Psmb8
Pstpip1
Ptk2b
Ptp4a3
Rab8b
Rasd2
Rassf1
Rbl2
Rcn1
Rgs1
Rgs3
Rhof
Ripply3
Rnaseh2c
Rnasek
Rpa2
Rps6ka1
Samsn1
Sec11c
Sema4a
Sephs2
Sepn1
Sept11
Sept4
Serinc1
Serinc3
Serpina3f
Serpinb6b
Serpinb9
Setbp1
Sh2d2a
Sipa1l1
Sirt2
Sla2
Slamf1
Slc16a10
Slc25a10
Slc2a3
Slc35d2
Slc37a2
Slc39a6
Smc5
Smc6
Smtn
Spats2
Srgap3
Srp14
St14
Stard3nl
Stk39
Stx7
Styk1
Suox
Sv2c
Sytl1
Sytl2
Tap2
Tinf2
Tmcc3
Tmem135
Tmem163
Tmprss6
Tmsb4x
Tmtc4
Tnfrsf9
Tnk2
Trp53i11
Tsga10
Tubgcp2
Txk
Txnrd1
Tyk2
Ubash3b
Ugcg
Vamp3
Vmp1
Vps37c
Wdr95
Xcr1
Yaf2
Zbtb38
Zfp652
