# Supplementary material for: Hematopoietic Antigen Presenting Cells Fine‐Tune the Effector Phenotype of Intrathymic Unconventional αβ T Cells
Source: Eur J Immunol. 2026 Jul 22;56(7):e70243. doi: 10.1002/eji.70243 (PMC13390656; doi:10.1002/eji.70243)
Supplement: Supplementary file 1 — Supporting File: jssc70490‐sup‐0001‐SuppMat.zip. [file EJI-56-e70243-s001.zip › Table S3.xlsx]

## Sheet: Sheet1
Table S3: Antibodies used for flow cytometry
Target	Clone	Conjugate
CD103	2E7	BV711
CD11b	M1/70	PE-Cy7, BUV395
CD11c	N418	AF700, APC, FITC, BV785, BV750
CD138	281-2	BV605
CD19	eBio1D3 (1D3)	BUV737
CD1d	1B1	PE
CD24	M1/69	PE-Cy7
CD314	3DS304M	PE-eFluor 610
CD319	4G2	APC
CD4	RM4-5	AF700, BV785, BUV395, BUV615
CD44	IM7	PerCP-Cy5.5, PE-Cy7, BV711, BUV737
CD45	30-F11	BV570, APC
CD69	H1.2F3	AF700, BV421
CD86	GL1	BV785
CD8a	53-6.7	RB670, APC-H7, BV605, AF700
CD90.2	53-2.1	APC, APC-eFluor780, Pacific Blue
CX3CR1	SA011F11	PE-Cy7
F4/80	BM8	PE-eFluor610, BUV805
H-2Kd/H-2Dd	34-1-2S	FITC
I-A/I-E	M5/114.15.2	AF700, BV650
IL-12/IL-23 p40	C17.8	PerCP-Cy5.5, PE-Cy7
Ki-67	16A8	FITC, Pacific Blue
MR1	8F2.F9	Biotin
NK1.1	PK136	APC
PLZF	R17-809	PE-CF594
RORγt	B2D	PE-Cy7, BV785
SiglecH	eBio440c	FITC
SIRPα	P84	PE/Dazzle 594
Tbet	eBio4B10	APC-R718, PE-Cy5
TCRβ	H57-597	PerCP-Cy5.5, APC-eFluor780, PE-eFluor610, BUV395
